# Supplementary material for: Leveraging deep single-soma RNA sequencing to explore the neural basis of human somatosensation
Source: Nat Neurosci. 2024 Nov 4;27(12):2326–40. doi: 10.1038/s41593-024-01794-1 (PMC11614738; doi:10.1038/s41593-024-01794-1)
Supplement: Supplementary file 3 — List of key materials and reagents. [file 41593_2024_1794_MOESM3_ESM.xlsx]

## Sheet: Key reagents
	Name	Source	Catalog number
1	Pen Membrane Frame Slide	Fisher Scientific	LCM0521
2	SuperScript III First-Strand Synthesis System	Invitrogen	18080051
3	NEBNext High-Fidelity 2X PCR Master Mix	NEB	M0541S
4	Agencourt AMPure XP	Beckman Coulter	A63881
5	Nextera XT DNA Library Preparation Kit	Illumina	FC-131-1096
6	Nextera XT Index Kit v2 Set A B C D	Illumina	20027216
7	Histogene™ Staining Solution	Applied Biosystems	KIT0415
8	mouse monoclonal anti-human PGP9.5	CedarLane	31A3
9	sheep polyclonal anti-human CGRP	Abcam	ab195387
10	mouse monoclonal anti-human NEFH	Sigma-Aldrich	n0142
11	rabbit anti-human SST	ImmunoStar	20067
12	anti-human C-KIT	Abcam	ab32363
13	Cy3 donkey anti-rabbit IgG	Jackson Immuno Research	711-165-152
14	Alexa488 donkey anti-mouse IgG	Life Technologies	A21202
15	Alexa488 donkey anti-sheep IgG	Life Technologies	A11015
16	Hs-MRGPRX1	ACD	517011
17	Hs-HRH1-C2	ACD	416501-C2
18	Hs-SST-C3	ACD	310591-C3
19	Hs-IL31RA	ACD	447571
20	Hs-TRPM8-C3	ACD	543121-C3
21	Hs-STUM-C1	ACD	1201751-C1
22	Hs-TRPV1-C2	ACD	415381-C2
23	Hs-TRPA1-C3	ACD	311951-C3
24	Hs-PTGER3	ACD	488431
25	Hs-PIEZO2-C2	ACD	449951-C2
26	Hs-KIT	ACD	606401
27	Hs-CHRNA7	ACD	310101
28	Hs-SCN10A-C2	ACD	406291-C2
29	Hs-NTRK3-C3	ACD	406341-C3
30	Hs-S100A4	ACD	422071
31	Hs-CASQ2	ACD	447111
32	Hs-KCNV1-C3	ACD	1201791-C3
33	Hs-NTRK2	ACD	402621
34	Hs-PVALB	ACD	422181
35	Hs-REEP5-C2	ACD	433981-C2
36	Xenium Slides & Sample Prep Reagents	10x Genomics	1000460
37	Xenium Decoding Consumables	10x Genomics	1000487
38	Xenium Decoding Reagents	10x Genomics	1000461
39	Xenium Slides & Sample Prep Reagents	10x Genomics	1000460
40	Xenium Decoding Reagents	10x Genomics	1000461
41	Xenium Decoding Consumables	10x Genomics	1000487

## Sheet: Oligos and primers
	Name	Sequence	Company
1	hPGP9.5-F	AAGGCCAATGTCGGGTAGATG	IDT
2	hPGP9.5-R	TGTGCTTAAGTGCCTGGGTG	IDT
3	GAPDH-F	GACAGTCAGCCGCATCTTCT	IDT
4	GAPDH-R	AAATGAGCCCCAGCCTTCTC	IDT
5	Oligo-dT30VN	AAGCAGTGGTATCAACGCAGAGTACTTTTTTTTTTTTTTTTTTTTTTTTTTTTTTVN	IDT
6	TSO	AAGCAGTGGTATCAACGCAGAGTACATrGrG+G	IDT
7	ISPCR oligo	AAGCAGTGGTATCAACGCAGAGT	IDT
