# Supplementary material for: Leveraging deep single-soma RNA sequencing to explore the neural basis of human somatosensation
Source: Nat Neurosci. 2024 Nov 4;27(12):2326–40. doi: 10.1038/s41593-024-01794-1 (PMC11614738; doi:10.1038/s41593-024-01794-1)
Supplement: Supplementary file 4 — Statistical source data for Figs. 1–8. [file 41593_2024_1794_MOESM4_ESM.xlsx]

## Sheet: Fig. 5b
		hPEP.TRPV1/A1.2 (N=109)												hPEP.PIEZOh (N=103)
	percentage	0-0.1	0.1-0.2	0.2-0.3	0.3-0.4	0.4-0.5	0.5-0.6	0.6-0.7	0.7-0.8	0.8-0.9	0.9-1.0		percentage	0-0.1	0.1-0.2	0.2-0.3	0.3-0.4	0.4-0.5	0.5-0.6	0.6-0.7	0.7-0.8	0.8-0.9	0.9-1.0
	section1	0.0550459	0	0	0.0733945	0	0	0	0	0	0		section1	0.0873786	0.0873786	0	0	0	0	0	0.0873786	0	0
	section2	0.110092	0	0	0.0642202	0	0	0	0	0	0.0366972		section2	0.0776699	0	0	0	0.0291262	0	0	0	0	0
	section3	0.146789	0	0	0.0366972	0	0.0458716	0	0	0.0825688	0		section3	0.116505	0	0.0679612	0	0	0	0.0776699	0.038835	0	0
	section4	0.220183	0.0550459	0	0	0.0366972	0.00917431	0	0	0	0.0275229		section4	0.174757	0	0	0.0679612	0	0.038835	0	0	0.0485437	0
		hPEP.KIT (N=83)												hPEP.CHRNA7 (N=78)
	percentage	0-0.1	0.1-0.2	0.2-0.3	0.3-0.4	0.4-0.5	0.5-0.6	0.6-0.7	0.7-0.8	0.8-0.9	0.9-1.0		percentage	0-0.1	0.1-0.2	0.2-0.3	0.3-0.4	0.4-0.5	0.5-0.6	0.6-0.7	0.7-0.8	0.8-0.9	0.9-1.0
	section1	0.060241	0	0	0.120482	0	0	0	0	0	0		section1	0.166667	0	0.179487	0	0	0	0	0	0	0.102564
	section2	0.060241	0	0	0.0481928	0	0	0	0	0	0		section2	0.141026	0	0	0.0769231	0	0	0	0	0	0.0897436
	section3	0.108434	0.0722892	0	0	0	0	0.0722892	0.0843374	0	0		section3	0.0641026	0	0	0	0.0512821	0	0	0	0	0
	section4	0.156627	0	0.0843374	0	0	0	0.0843374	0.0481928	0	0		section4	0.0769231	0	0	0	0.0512821	0	0	0	0	0
		hPEP.NTRK3 (N=76)												hPEP.0 (N=55)
	percentage	0-0.1	0.1-0.2	0.2-0.3	0.3-0.4	0.4-0.5	0.5-0.6	0.6-0.7	0.7-0.8	0.8-0.9	0.9-1.0		percentage	0-0.1	0.1-0.2	0.2-0.3	0.3-0.4	0.4-0.5	0.5-0.6	0.6-0.7	0.7-0.8	0.8-0.9	0.9-1.0
	section1	0.184211	0.131579	0	0	0	0	0	0.0526316	0	0		section1	0.127273	0.0727273	0	0	0	0	0	0	0	0
	section2	0	0.0789474	0	0	0	0.157895	0	0	0.144737	0		section2	0.109091	0	0	0	0	0.127273	0	0	0	0
	section3	0.0526316	0	0	0	0.0657895	0	0	0	0	0		section3	0.0727273	0	0.127273	0	0	0	0	0	0	0.145455
	section4	0.0263158	0	0	0	0.105263	0	0	0	0	0		section4	0.0909091	0	0	0	0	0	0.127273	0	0	0
		hAd.LTMR (N=147)												hAb.LTMR(N=65)
	percentage	0-0.1	0.1-0.2	0.2-0.3	0.3-0.4	0.4-0.5	0.5-0.6	0.6-0.7	0.7-0.8	0.8-0.9	0.9-1.0		percentage	0-0.1	0.1-0.2	0.2-0.3	0.3-0.4	0.4-0.5	0.5-0.6	0.6-0.7	0.7-0.8	0.8-0.9	0.9-1.0
	section1	0.0748299	0.115646	0	0	0	0.108844	0	0.0408163	0	0		section1	0	0	0	0.215385	0	0	0	0	0	0
	section2	0.170068	0.0136054	0	0	0.0544218	0.0272109	0	0	0	0.0612245		section2	0.169231	0	0	0	0	0.0307692	0	0	0	0
	section3	0.0136054	0.0544218	0	0	0	0.0680272	0	0	0.0340136	0		section3	0.0461539	0	0.123077	0	0	0	0	0	0	0.107692
	section4	0.00680272	0.047619	0	0	0.0612245	0	0	0	0.047619	0		section4	0.153846	0	0	20.0308	0	0	0	0	0	0.123077
		hPropr (N=74)												hATF3 (N=14)
	percentage	0-0.1	0.1-0.2	0.2-0.3	0.3-0.4	0.4-0.5	0.5-0.6	0.6-0.7	0.7-0.8	0.8-0.9	0.9-1.0		percentage	0-0.1	0.1-0.2	0.2-0.3	0.3-0.4	0.4-0.5	0.5-0.6	0.6-0.7	0.7-0.8	0.8-0.9	0.9-1.0
	section1	0.148649	0	0.175676	0	0	0	0	0	0.121622	0		section1	0	0	0	0	0	0	0	0	0	0
	section2	0.0810811	0	0	0	0.0675676	0	0	0	0	0		section2	0.357143	0	0	0	0	0	0	0	0	0
	section3	0.0405405	0	0.135135	0	0	0	0	0	0	0.0675676		section3	0.285714	0	0	0	0	0	0	0	0	0
	section4	0.121622	0	0	0	0	0	0.0405405	0	0	0		section4	0	0.357143	0	0	0	0	0	0	0	0

## Sheet: Fig. 6b
Fig. 6b. Distribution of mechanical thresholds in the recorded sample.
mN	Field-LTMR (n=16)	SA1-LTMR (n=7)	SA2-LTMR (n=7)	A-HTMR (n=10)	C-HTMR (n=11)	C-LTMR (n=17)	RA2-LTMR (n=1)
0.08	2	1				2
0.2	5					1
0.4	4	3	4			3	1
0.7	3	2	3			9
1.6	2	1				2
4				2
10				2	3
14				1	1
20					1
40				1	5
60				2
80					1
260				2

## Sheet: Fig. 6c
Fig. 6c. Conduction velocities (m/s) of the recorded sample.
C-LTMR (n=10)	C-HTMR (n=5)	A-HTMR (n=8)	SA1-LTMR (n=3)	SA2-LTMR (n=3)	Field-LTMR (n=4)
1	0.46	51.3	49.1	47.1	36.1
1.1	0.87	48.2	40.2	43.09	44.5
1.2	0.82	49.3	45.3	44.4	42.2
0.83	0.9	37.1			38.6
1.1	0.61	67.2
0.76		52.4
0.98		39.1
1.06		55.3
0.8
0.7

## Sheet: Fig. 6f
Fig. 6f. Spike counts for Field-LTMRs in response to soft brushing (n=16 units, 54 trials)
16
13
11
26
21
17
9
27
7
6
10
24
13
21
11
14
17
16
17
10
13
18
13
19
14
22
29
28
28
28
24
29
27
28
20
19
19
26
19
17
12
14
15
13
26
20
18
16
14
27
15
20
28
41

## Sheet: Fig. 6g
Fig. 6g. Spike counts* for Field-LTMRs in response to dynamic and sustained heating (n=6 units, 2-6 trials per unit, 17 trials in total).
	Dynamic Heating	Sustained Heating
Unit 1	0	0
	0	0
Unit 2	0	0
	0	0
Unit 3	0	0
	0	0
	0	0
	0	0
	0	0
	0	0
Unit 4	0	0
	0	0
	0	0
Unit 5	0	0
	0	0
Unit 6	0	0
	0	0
*Each data point in the figure represents the mean of responses from individual units.

## Sheet: Fig. 6h
Fig. 6h. Spike counts* for Field-LTMRs in response to dynamic and sustained cooling (n=6 units, 2-4 trials per unit, 15 trials in total)
	Dynamic Cooling	Sustained Cooling
Unit 1	0	0
	0	0
Unit 2	0	0
	0	0
Unit 3	0	0
	0	0
Unit 4	0	0
	0	0
	0	0
Unit 5	0	0
	0	0
Unit 6	0	0
	0	0
	0	0
	0	0
*Each data point in the figure represents the mean of responses from individual units.

## Sheet: Fig. 7c
Fig. 7c. Spike counts for Cool+ A-HTMRs in response to soft and coarse brushing (n=5 units, each tested in triplicate).
Soft Brushing	Coarse Brushing
0	5
0	5
0	11
0	14
0	6
0	19
0	7
0	23
0	21
0	16
0	8
0	15
0	5
0	11
0	4

## Sheet: Fig. 7d
Fig. 7d. Spike counts* for Cool+ A-HTMRs in response to dynamic and sustained heating (n=5 units, each tested in triplicate).
	Dynamic Heating	Sustained Heating
Unit 1	0	0
	0	0
	0	0
Unit 2	0	0
	0	0
	0	0
Unit 3	0	0
	0	0
	0	0
Unit 4	0	0
	0	0
	0	0
Unit 5	0	0
	0	0
	0	0
*Each data point in the figure represents the mean of responses from individual units.

## Sheet: Fig. 7e
Fig. 7e. Spike counts* for Cool+ A-HTMRs in response to dynamic and sustained cooling (n=5 units, each tested in triplicate).
	Dynamic Cooling	Sustained Cooling
Unit 1	11	25
	11	24
	11	19
Unit 2	14	21
	11	16
	12	26
Unit 3	11	21
	9	23
	6	21
Unit 4	19	22
	20	19
	15	20
Unit 5	18	21
	20	33
	17	29
*Each data point in the figure represents the mean of responses from individual units.

## Sheet: Fig. 7g
Fig. 7g. Spike counts for Cool- A-HTMRs in response to soft and coarse brushing (n=5 units, each tested in triplicate).
Soft Brushing	Coarse Brushing
0	4
0	3
0	16
0	13
0	14
0	9
0	10
0	7
0	19
0	24
0	17
0	10
0	11
0	9
0	14

[truncated: 9 more sheets: Fig. 7h, Fig. 7i, Fig. 8c, Fig. 8d, Fig. 8f, Fig. 8g, Fig. 8h, Fig. 8i, Fig. 8j]
