# Supplementary material for: Leveraging deep single-soma RNA sequencing to explore the neural basis of human somatosensation
Source: Nat Neurosci. 2024 Nov 4;27(12):2326–40. doi: 10.1038/s41593-024-01794-1 (PMC11614738; doi:10.1038/s41593-024-01794-1)
Supplement: Supplementary file 5 — Statistical source data for Extended Data Figs. 1–10. [file 41593_2024_1794_MOESM5_ESM.xlsx]

## Sheet: Extended Data Figure 1c
	All neurons	Dissected neurons
	87.9799	40.0021
	88.0386	35.4654
	77.2313	38.5473
	66.5842	40.4038
	84.045	41.8919
	82.2008	41.8561
	53.1806	45.4098
	64.3077	67.5126
	52.0844	62.952
	50.3183	74.9279
	61.627	62.5138
	68.1186	59.5774
	53.7925	53.4509
	81.3584	57.9648
	57.7606	64.2454
	67.7128	54.8359
	68.5597	61.0361
	53.584	56.7933
	59.3781	73.6748
	74.0083	89.2896
	76.8848	78.2624
	77.7315	52.2459
	82.1799	62.7113
	72.9771	65.9833
	56.6617	60.5108
	79.6467	49.7075
	73.3068	60.2039
	63.6481	47.6813
	64.6949	51.7625
	59.5229	61.4013
	79.4735	73.3983
	51.4187	70.5268
	80.7314	54.8876
	71.2696	59.4852
	55.7269	59.286
	51.686	57.9882
	62.0726	66.6778
	41.3979	90.3526
	66.0518	64.0023
	61.7945	78.27
	85.8396	56.0021
	71.6913	75.1176
	85.3566	85.7686
	77.2536	73.4841
	79.9381	56.581
	78.3165	67.1535
	76.6268	61.1596
	52.3482	63.8425
	62.6938	64.0929
	53.132	44.5922
	38.6881	47.7858
	48.8595	58.8277
	63.4177	38.2732
	66.0779	40.0846
	59.1018	30.5761
	48.5412	42.4846
	43.5472	50.628
	48.0418	59.6372
	42.3644	48.7344
	47.6639	60.6386
	52.2989	55.1783
	46.4376	43.1494
	47.1187	57.4564
	36.5593	34.9548
	65.0533	42.213
	48.0239	43.9833
	69.2595	41.2514
	42.8897	47.6314
	61.2907	43.9366
	49.2632	59.0436
	58.5161	55.9831
	55.7732	44.1521
	63.5669	47.6011
	82.8271	33.1467
	80.5392	40.755
	57.5814	42.5151
	62.6801	29.7115
	62.2389	29.6236
	60.4133	46.7876
	76.896	38.3348
	53.0996	37.7268
	46.4746	47.3232
	59.2619	48.1059
	59.0435	34.1881
	72.3966	43.928
	73.1892	47.1073
	88.1755	32.3864
	49.0881	37.5085
	58.8975	49.6696
	50.8291	38.8951
	53.4875	33.6165
	34.8714	42.7065
	55.7732	44.4093
	39.6337	43.3518
	55.835	41.8238
	60.9526	37.4631
	58.3687	38.0887
	52.2495	49.9303
	62.9543	39.0352
	49.0881	37.9174
	59.9841	62.538
	49.9058	41.5486
	61.4031	40.3586
	48.2921	54.5117
	40.3444	50.7813
	33.6139	42.6925
	43.6657	36.5845
	37.4437	46.9531
	60.5414	68.797
	56.9952	68.4745
	44.2729	52.1849
	44.9869	53.5905
	62.6801	40.5256
	56.0812	49.2628
	47.1004	45.1958
	32.9933	62.0037
	34.6733	42.3054
	35.7976	58.4033
	44.9102	66.3735
	52.3811	48.3082
	26.9283	53.0589
	41.6468	45.5521
	51.4355	62.178
	45.1779	44.0112
	47.5735	44.2448
	41.3146	54.0997
	44.0389	57.8582
	58.839	49.0913
	59.0144	52.838
	43.8232	63.4054
	49.1231	44.7887
	44.0389	59.4057
	46.6411	62.1524
	39.4813	40.7865
	35.5562	43.9239
	30.2423	42.4721
	51.2005	57.8015
	39.9152	54.8467
	42.6278	44.7953
	24.5879	51.9581
	34.2987	45.3097
	60.1132	48.1506
	64.0931	46.0664
	51.0827	40.9113
	41.564	42.7726
	47.5554	58.9631
	41.2103	52.0034
	42.3847	43.762
	41.6675	68.6548
	35.1175	79.6242
	49.7156	52.0201
	46.5117	52.9225
	49.8022	59.8828
	57.3416	55.6567
	44.2924	74.8045
	35.1665	40.6175
	42.181	52.1283
	29.0809	51.4774
	35.5562	46.8165
	74.4376	44.9189
	55.7732	51.2728
	40.4084	45.4608
	59.349	42.5144
	54.6659	53.5981
	62.9406	54.0431
	42.3034	37.0309
	52.4469	49.6022
	48.4701	52.2608
	48.2386	61.0336
	48.2743	49.256
	45.2351	44.0125
	45.1589	48.6878
	35.9895	50.2951
	45.0443	45.4584
	39.2187	68.7032
	60.0128	47.4646
	44.0389	54.1323
	56.6465	60.4954
	47.4828	54.775
	60.8819	52.0059
	72.7881	47.276
	54.1436	72.2725
	45.3871	53.2379
	44.9869	41.8663
	42.4253	42.3829
	62.0726	56.953
	63.1046	53.5514
	65.5807	54.6168
	73.6584	42.8064
	43.4879	41.7003
	39.7638	56.2373
	47.21	53.4089
	43.2496	54.2674
	61.669	59.2429
	42.1402	48.3646
	40.8745	61.2356
	50.2155	77.7154
	38.5319	46.4264
	46.9173	46.8577
	36.465	62.3394
	48.2208	52.6802
	41.8942	63.608
	50.9138	43.8961
	57.8946	60.6564
	48.399	51.3685
	73.3186	53.4897
	37.8555	58.6737
	31.1402	48.2398
	30.8345	65.4363
	42.1402	58.7516
	50.6254	54.8745
	39.3064	57.4809
	56.2499	59.4303
	48.9299	40.307
	51.686	57.6799
	63.4177	56.8685
	67.0097	56.7565
	46.5302	63.5208
	64.7215	67.7685
	44.1365	49.456
	61.4311	53.1777
	46.2517	75.778
	43.07	63.7809
	57.3266	48.3758
	63.8643	68.4137
	83.6856	48.7298
	42.3644	57.092
	79.7008	58.0869
	57.5964	55.7949
	42.181	50.4753
	71.7513	51.4496
	81.443	52.757
	49.4203	38.1986
	57.9244	58.0978
	46.8989	44.6102
	72.2418	51.758
	85.9198	46.1395
	79.2239	50.5509
	65.0401	48.599
	65.8559	52.612
	45.0252	51.1269
	72.7881	48.4941
	53.8085	66.2677
	50.9814	57.5805
	50.4209	50.311
	39.1307	58.043
	69.977	49.0034
	43.3689	44.7243
	64.7215	54.9788
	48.2208	37.7628
	50.0265	56.0454
	70.0754	48.4941
	43.5275	40.4016
	55.074	36.9792
	40.6845	66.7367
	29.0216	55.9089
	50.2669	49.9937
	53.31	47.8598
	44.3895	51.0521
	56.7529	58.0101
	69.1849	47.2843
	46.1212	42.2352
	49.629	55.0251
	66.6618	40.4646
	75.8246	55.7949
	73.1539	53.7255
	50.0265	55.7378
	66.2731	77.5468
	48.0956	61.463
	55.0896	45.7098
	90.9354	44.7669
	94.7115	42.1144
	85.1647	51.9422
	83.1073	50.4248
	80.2929	45.8072
	50.6424	57.1811
	50.3183	55.5204
	71.991	49.0553
	86.06	39.5255
	76.9296	43.4829
	49.8022	54.3734
	61.2486	41.811
	54.9801	69.1173
	84.8608	57.492
	39.3939	63.31
	42.4862	63.8108
	70.6019	46.401
	44.4283	63.0783
	53.3262	49.8023
	39.8071	49.8279
	57.1912	42.4906
	54.1436	50.0319
	49.4551	48.8863
	74.9335	56.8909
	40.6209	52.5999
	52.4797	42.4006
	67.7383	56.1135
	76.9856	55.3366
	46.2889	55.9885
	67.5728	65.6305
	72.7289	46.8515
	48.0597	46.538
	46.0465	59.9317
	52.9534	53.4761
	74.4492	59.1296
	67.4708	53.0338
	60.7828	48.0324
	52.3318	61.463
	78.3165	45.5004
	54.0321	53.3808
	52.5125	33.7195
	47.682	57.8342
	52.4797	50.5257
	60.896	40.4016
	59.1601	44.1368
	42.7086	48.8081
	52.7579	60.1861
	49.3505	50.9773
	46.6411	46.4421
	47.0822	76.0213
	44.8911	62.7139
	45.9528	52.4302
	49.0881	52.9978
	55.9428	44.6245
	45.3112	54.5604
	48.7536	57.5473
	53.584	57.1588
	81.0189	40.307
	56.357	42.685
	89.5035	44.3813
	82.5771	40.8872
	48.1314	46.6472
	54.3816	60.5131
	47.0272	51.7704
	47.0639	55.1176
	57.1912	44.8238
	53.7124	51.6719
	51.3181	51.1269
	98.0796	57.3701
	52.6926	46.538
	83.9835	38.1986
	54.5871	45.3462
	44.4283	54.2209
	63.1728	44.367
	48.1135	43.7311
	54.4449	50.3237
	49.5073	36.0022
	49.5073	54.4786
	37.8327	57.1254
	46.4746	59.0219
	64.2273	42.069
	56.3264	51.5609
	88.0777	43.8329
	53.6	58.1307
	43.3093	45.3041
	50.8122	43.0858
	46.6226	55.6578
	45.9153	52.3573
	52.414	47.8864
	49.8022	68.3764
	51.7193	60.0378
	73.9967	45.4164
	80.7634	44.7669
	49.1757	56.3625
	46.4376	54.9788
	75.3575	54.1034
	55.2302	61.8451
	54.1277	73.5353
	47.5554	47.6465
	39.4376	48.599
	45.006	60.5657
	81.369	52.7691
	77.7647	52.5757
	53.9044	52.8535
	58.1025	57.4033
	67.3814	53.962
	54.8233	63.681
	50.9307	44.4673
	34.822	46.029
	49.9576	54.5487
	43.7642	48.9254
	58.7511	51.9545
	47.1735	45.9182
	44.3507	42.8041
	46.3447	51.8809
	59.6386	57.5805
	53.4069	43.7893
	52.7089	53.4523
	55.6805	36.1081
	61.9059	46.7018
	49.9403	51.4125
	33.0454	46.7018
	42.547	57.2145
	50.164	45.3883
	66.351	45.9182
	52.414	50.2224
	43.4879	47.459
	45.6142	50.1082
	46.7702	41.3517
	44.3701	40.2754
	47.718	62.2861
	51.0995	49.7895
	52.8884	52.7932
	50.5573	53.9384
	50.4721	51.5609
	53.0834	45.7794
	40.536	71.8628
	43.9214	55.4056
	48.1135	49.2496
	48.9123	49.4302
	50.5232	48.8472
	46.5672	52.3816
	48.2029	48.6382
	54.9331	51.9054
	49.0003	70.7198
	37.9009	53.0818
	38.5543	48.6906
	45.444	57.9222
	53.0022	61.6492
	40.9798	71.07
	42.2422	54.2444
	43.3887	50.1843
	54.1595	50.4374
	49.4203	51.462
	42.6278	46.1533
	46.1585	52.2965
	57.9393	46.7699
	49.4899	62.7241
	28.573	45.8072
	34.1477	56.7789
	44.6988	64.604
	38.42	49.8279
	63.6211	49.4688
	65.1327	62.8964
	45.2921	55.7721
	53.423	49.6615
	74.2523	47.6064
	61.0655	65.679
	53.5518	44.1079
	53.0347	65.3584
	60.0845	46.401
	53.3585	41.4439
	35.6288	38.3317
	52.9209	50.0064
	69.7057	52.7329
	45.1589	57.3812
	65.423	41.2746
	44.8527	39.8463
	49.4029	46.0429
	52.8558	40.2438
	50.0953	44.9939
	48.7713	47.3919
	39.872	46.9872
	43.8036	40.8405
	46.0465	45.1915
	45.5387	51.9054
	38.9322	58.9355
	52.233	63.2295
	44.6795	54.77
	42.1606	56.7565
	47.5372	49.1331
	50.5914	50.4122
	42.0174	55.1292
	46.1025	54.3734
	54.6344	43.7311
	39.2406	49.4173
	60.9102	41.2746
	42.405	57.3479
	59.7395	57.0585
	64.4682	51.4496
	52.3318	52.1135
	56.3111	46.236
	63.7157	77.0362
	57.1762	69.3655
	46.1399	44.8947
	50.3012	63.5108
	53.9204	50.0192
	49.0705	54.021
	66.2731	42.1899
	54.8704	68.0685
	39.9798	87.6003
	46.7886	44.5388
	33.7673	47.913
	38.5319	65.6887
	60.4133	45.276
	64.3479	50.1209
	48.3278	56.1135
	37.8555	64.9676
	39.1747	53.8557
	63.8643	54.8745
	48.3634	51.2388
	49.5421	56.8013
	35.4592	42.069
	53.6322	47.8199
	47.6639	56.9357
	41.2312	43.4536
	64.8013	52.3816
	57.5964	56.4077
	55.6341	64.3176
	56.7529	66.4404
	48.0956	63.1792
	57.2815	55.4974
	45.7462	47.6197
	52.8558	57.6026
	47.5916	67.8061
	46.1399	64.169
	67.4197	53.3211
	43.8232	58.8491
	47.6458	62.866
	62.6526	67.2688
	47.6097	56.5992
	74.8645	59.4625
	61.0091	73.7428
	45.6142	48.1251
	63.8103	79.2762
	47.0822	60.8279
	33.8691	53.3808
	47.4102	53.7492
	51.2677	45.4724
	39.4595	48.2044
	78.6018	46.1257
	37.4667	38.1152
	37.6502	52.3694
	46.6411	40.9805
	39.0205	64.0001
	48.6829	38.8431
	53.4391	57.9552
	44.5831	39.3641
	68.9979	47.5395
	40.387	53.7848
	44.8335	53.7966
	40.7902	51.5115
	43.7642	46.4147
	43.3093	54.3968
	32.2541	66.9463
	40.3017	42.4906
	47.6458	41.0426
	41.3563	44.4243
	51.869	48.6906
	35.4349	50.5131
	51.5859	51.6226
	51.9022	55.256
	50.3867	55.3021
	54.2865	68.4973
	62.3357	52.503
	48.2029	79.3003
	56.5705	65.0655
	41.1266	54.1857
	48.2029	55.9999
	50.1983	52.3329
	51.3349	39.1045
	41.2729	49.546
	56.6921	58.0869
	36.9343	48.178
	40.3444	48.6121
	43.5275	37.7965
	47.1735	37.6784
	41.4187	52.4787
	34.1225	54.0445
	51.636	54.7351
	43.11	47.6197
	45.6897	53.345
	28.4219	59.4303
	59.1746	51.3753
	44.4864	55.106
	42.5267	72.8395
	64.8013	72.7958
	70.6263	65.6305
	65.1724	66.4499
	43.941	60.1438
	52.9534	48.6775
	51.736	49.34
	60.5983	46.8923
	34.2736	46.2222
	46.0651	49.5588
	44.117	57.2701
	48.1493	67.7779
	52.4469	43.4096
	39.6988	47.6732
	46.3633	48.1515
	46.9723	55.1292
	68.4717	48.5072
	68.4717	60.6707
	35.6288	66.8511
	39.8288	53.6069
	43.2496	75.4328
	32.4935	67.3634
	39.1087	47.6331
	25.4823	54.8861
	41.3979	69.4114
	44.5251	46.0843
	35.4592	41.6431
	40.2803	51.6719
	46.419	59.8573
	35.1665	53.2136
	40.4297	56.5992
	34.6733	54.0681
	37.9009	44.9939
	52.0678	43.9778
	51.5358	45.1069
	82.598	65.5917
	56.5705	44.7385
	35.1665	46.3048
	37.2593	63.8208
	45.8027	43.3362
	51.3013	64.9774
	60.7261	61.8862
	48.185	73.2143
	53.8885	54.0563
	59.0144	58.1635
	49.0178	54.2561
	72.2298	48.3231
	41.1894	51.4125
	43.7446	42.5505
	47.0639	58.4583
	33.2792	51.4373
	43.646	50.0955
	46.7886	70.114
	58.4572	56.2834
	51.3181	62.7647
	55.2769	64.9186
	58.4866	57.691
	43.6263	38.9086
	32.4405	54.1622
	67.9667	66.0271
	36.6299	57.5031
	73.9618	60.5867
	28.573	52.503
	62.6114	43.9634
	73.8686	48.8863
	47.0639	53.5118
	45.765	47.3516
	58.7218	54.6536
	45.5387	53.4642
	40.1089	60.239
	67.3558	47.2843
	44.8143	44.367
	55.696	48.1647
	61.6131	45.1069
	45.5576	57.4699
	42.9499	42.5206
	38.7992	49.34
	51.8191	44.6673
	33.305	56.5767
	51.15	47.163
	44.234	56.3851
	39.4376	55.256
	47.3557	61.8965
	68.5346	43.2627
	37.213	54.1975
	67.9414	62.4087
	37.3747	57.8342
	46.0838	62.0814
	36.8876	60.5657
	51.5692	45.8072
	39.7855	47.5528
	36.0373	58.9355
	47.1187	50.3363
	48.3812	56.2381
	65.1592	71.8273
	65.5413	52.7811
	54.4766	46.9872
	74.1595	59.3017
	66.0779	68.7015
	69.4582	71.3917
	45.1207	55.8063
	55.3859	60.9011
	78.0521	75.7864
	48.3634	47.163
	44.2924	54.5837
	42.2422	54.6653
	58.4572	50.3869
	44.7758	49.3916
	47.718	54.3499
	57.6562	70.9445
	43.09	58.578
	58.6043	48.8733
	55.8658	61.7627
	34.449	58.1197
	56.4028	46.9737
	52.5289	50.8522
	64.5083	60.0166
	51.2341	56.9133
	55.696	56.6442
	53.1482	56.2381
	53.2292	56.7565
	62.142	54.9209
	58.5602	47.9926
	43.7446	47.19
	62.308	56.306
	57.4317	61.9068
	52.0182	60.0166
	56.1426	47.9661
	44.5831	62.5818
	62.0587	63.5409
	51.8524	61.9171
	60.5557	83.9411
	61.9893	57.3145
	71.4506	56.7565
	45.1207	60.5657
	66.13	60.6602
	48.8242	54.502
	45.006	46.7427
	51.7526	58.5671
	61.6131	46.6336
	43.2496	51.1394
	44.117	64.3572
	37.8782	48.8863
	57.8649	45.9044
	57.3116	70.6297
	49.8022	65.0557
	47.9342	44.9373
	32.3075	61.6285
	48.9299	58.8599
	53.4069	55.106
	52.5289	54.3148
	45.2921	47.5127
	43.11	50.3616
	41.564	43.2774
	52.0678	63.7809
	57.1461	55.943
	55.0427	56.4979
	67.611	47.4993
	58.0135	74.2933
	52.3482	64.2879
	61.641	42.6103
	48.5766	62.6835
	40.5785	44.0646
	55.2769	42.2352
	76.4805	53.4523
	58.6778	44.5674
	63.2954	65.5432
	53.4391	45.2197
	52.7906	33.5112
	55.7424	70.4943
	53.5357	69.832
	56.0812	48.6906
	51.0152	42.9229
	51.0152	60.7127
	47.7361	45.3182
	49.2282	59.5481
	44.8143	66.7749
	65.1724	53.5832
	47.6458	52.3573
	60.2134	43.3509
	45.859	46.8107
	42.8897	63.048
	53.3746	73.6132
	45.5954	85.0561
	49.7676	80.1785
	63.8912	64.9088
	77.0079	44.0213
	34.449	43.9054
	45.216	81.6498
		75.5424
		76.7298
		123.633
		62.9166
		66.0271
		89.4343
		77.0031
		62.48
		70.0323
		84.5456
		77.9644
		58.9571
		48.8342
		74.3789
		54.4202
		88.8558
		72.1722
		58.8815
		92.1548
		74.6182
		43.8764
		65.5626
		65.679
		74.1389
		82.1472
		63.9105
		57.2145
		56.6891
		88.8128
		74.2762
		83.5306
		46.5653
		45.3322
		64.9284
		69.3012
		96.5341
		59.6122
		62.6632
		61.3178
		74.4987
		43.0562
		56.9357
		48.1251
		59.6229
		51.1643
		57.6358
		51.0147
		52.5515
		58.0759
		66.0174
		79.1073
		80.614
		59.0435
		66.7749
		92.7607
		72.9879
		71.4363
		63.8208
		60.9325
		55.8519
		64.1293
		47.8332
		58.8058
		76.7464
		55.1407
		76.9369
		57.8122
		70.7108
		54.1975
		51.8195
		67.7404
		85.1609
		73.0925
		59.8573
		74.1732
		81.3686
		95.1325
		83.2098
		64.5843
		61.4423
		68.4416
		57.6358
		63.9802
		75.1538
		80.0434
		70.5485
		75.0521
		75.3315
		62.7748
		75.9543
		66.0656
		68.6274
		70.1322
		39.5255
		43.6874
		64.4264
		60.8279
		59.7934
		50.9648
		57.9222
		64.4857
		58.6106
		51.0272
		60.2284
		41.5667
		60.5972
		72.7258
		96.2568
		78.2171
		102.732
		91.6561
		78.7363
		87.905
		84.3421
		85.2356
		79.0027
		83.5001
		73.8291
		66.6222
		55.2906
		80.8742
		63.2396
		53.8676
		35.4318
		49.6359
		50.2224
		43.5999
		76.7132
		53.0098
		75.9543
		67.8906
		72.9181
		68.3857
		63.4205
		54.6653
		62.0403
		71.641
		76.5304
		61.2451
		63.1388
		50.45
		52.0646
		71.2668
		51.9912
		48.8342
		88.1292
		49.9555
		47.9395
		57.4477
		62.9571
		70.5034
		53.3927
		61.8245
		49.9682
		46.9872
		48.1118
		86.8339
		86.4592
		63.159
		59.6122
		79.8602
		75.3568
		89.4414
		52.9136
		87.4476
		68.4323
		61.5251
		67.6275
		67.6651
		66.5935
		79.9399
		78.3066
		53.7492
		64.4462
		86.5916
		53.0818
		64.7517
		89.0919
		85.2729
		64.8204
		73.8464
		83.271
		86.9145
		72.953
		71.8273
		63.8607
		56.0113
		52.7449
		50.6515
		47.913
		57.9332
		76.1217
		70.0323
		76.9617
		65.2804
		45.1634
		87.5058
		46.7699
		49.5331
		83.3016
		69.8958
		77.5304
		54.3968
		47.7932
		55.6807
		73.4314
		72.7433
		71.7298
		73.7774
		104.818
		75.7276
		62.6327
		75.6519
		49.2496
		39.0067
		65.6402
		61.5562
		63.2195
		82.711
		81.6108
		49.8151
		61.5665
		84.2212
		61.089
		93.9676
		76.9452
		55.2099
		73.855
		62.8559
		60.9638
		64.3671
		50.7018
		54.3734
		51.7088
		52.3573
		47.2439
		57.8783
		49.5845
		54.5604
		45.5843
		74.8312
		52.3573
		41.536
		44.8096
		55.4745
		50.197
		38.6295
		40.3543
		53.1418
		53.2614
		57.9442
		52.9738
		50.5383
		57.691
		41.963
		59.8679
		71.0789
		50.4374
		44.0502
		43.3509
		58.4147
		91.2314
		50.8773
		44.7669
		82.6109
		58.7841
		50.8773
		52.3086
		48.1251
		68.8774
		63.9702
		58.1307
		54.2092
		58.7299
		68.7201
		66.5457
		65.0068
		73.8464
		83.4085
		48.3099
		54.0445
		65.5529
		55.9772
		52.418
		44.0935
		52.3451
		57.3368
		51.9054
		72.9094
		43.1448
		55.9203
		66.0367
		92.6577
		50.3743
		53.4404
		52.1868
		58.491
		58.7625
		45.9321
		48.0721
		67.7873
		74.9842
		104.422
		64.7025
		58.1964
		47.0143
		57.8122
		47.6999
		48.9254
		65.5238
		63.8008
		62.2145
		55.6578
		57.6358
		50.9023
		44.6673
		52.8173
		76.4055
		48.0854
		50.2984
		66.1234
		88.6981
		57.6799
		52.3694
		87.1559
		69.9595
		72.857
		61.2659
		54.7932
		67.335
		69.7773
		68.4509
		71.5876
		77.1765
		81.9921
		70.105
		54.6536
		69.2093
		79.8124
		68.5252
		95.2595
		68.5252
		84.4628
		76.8044
		75.1792
		63.7709
		52.6966
		58.7408
		53.1777
		55.3481
		60.3551
		57.5695
		53.69
		69.2461
		63.4607
		53.4404
		47.0414
		60.9847
		51.4991
		60.7651
		41.2129
		37.5769
		43.5999
		99.3871
		50.9148
		66.5648
		65.6693
		52.8414
		62.2248
		44.8096
		39.0393
		46.9058
		64.4758
		73.7083
		68.1059
		74.5499
		80.099
		105.254
		56.9468
		93.1374
		59.0866
		60.6392
		55.6006
		69.8867
		49.9555
		59.4518
		69.1357
		75.6351
		70.8007
		94.2788
		99.9237
		69.2828
		51.8809
		55.8861
		72.7345
		69.0066
		89.0562
		54.8397
		62.378
		68.3578
		59.1727
		55.9089
		47.1495
		85.131
		78.3635
		92.3136
		71.24
		54.4669
		47.2709
		68.6737
		59.8892
		57.6358
		65.0557
		68.0217
		41.0271
		65.8629
		81.3764
		76.8873
		97.2045
		60.807
		68.6274
		53.69
		54.4669
		69.2369
		69.5763
		66.9463
		43.3509
		82.5647
		86.8486
		78.1846
		56.3286
		52.4787
		39.9421
		58.1745
		62.3372
		63.9702
		58.8058
		46.2911
		54.2327
		80.7245
		76.4305
		57.5141
		47.593
		54.1269
		48.5334
		44.7812
		86.9658
		63.8208
		74.3361
		72.5856
		53.8439
		69.6494
		81.8989
		92.8088
		78.4852
		57.2256
		69.4205
		78.5258
		78.1846
		60.922
		55.7949
		55.8633
		58.6323
		60.5867
		59.6122
		64.3275
		51.1269
		51.8686
		51.3133
		58.8815
		57.9772
		89.2562
		68.162
		57.7241
		66.1138
		67.6369
		45.7237
		66.5361
		68.3578
		61.8451
		72.1722
		45.8627
		59.7722
		96.6067
		79.1556
		79.2601
		49.2884
		58.2838
		94.3058
		55.5662
		73.6305
		73.3533
		58.7516
		73.8205
		61.2867
		108.583
		51.3629
		47.5261
		50.4879
		62.9571
		47.5796
		86.9072
		59.6762
		64.0498
		69.0251
		49.9555
		59.3446
		42.8487
		38.1486
		55.3481
		58.6214
		86.2011
		80.3133
		64.7811
		77.4236
		68.3205
		65.9402
		73.2926
		72.7608
		56.8125
		52.5272
		61.0369
		66.21
		76.2053
		62.2043
		61.4008
		69.8593
		72.5593
		81.1649
		68.942
		80.3846
		50.5761
		48.2572
		42.7446
		57.9113
		48.0986
		52.2477
		45.2479
		51.3133
		46.6882
		42.8338
		45.6122
		33.5681
		51.5485
		62.785
		75.7444
		39.8463
		57.5805
		42.3556
		52.2599
		49.879
		47.6732
		50.3869
		48.9904
		62.1634
		55.8861
		58.2947
		57.7902
		48.3363
		48.7167
		48.8472
		45.2056
		56.734
		45.2338
		45.0222
		45.3322
		48.7951
		42.2201
		55.3596
		52.0035
		51.9177
		46.6063
		50.07
		48.0324
		45.9044
		54.8745
		52.4302
		50.5257
		49.0683
		35.4857
		70.6117
		63.701
		61.2139
		45.5843
		60.5972
		55.3596
		53.1657
		40.1804
		46.9058
		51.4125
		55.8177
		68.1806
		68.6737
		48.8863
		68.8774
		38.1819
		64.8794
		58.4365
		50.2857
		48.244
		59.2265
		42.8636
		56.4302
		58.0101
		54.5837
		79.8682
		60.7127
		39.2832
		47.3113
		63.1288
		50.1336
		62.2861
		63.4807
		47.2035
		44.7954
		53.2136
		47.2843
		45.9321
		57.5805
		50.639
		47.5261
		49.7895
		62.8559
		47.9395
		66.402
		44.41
		36.161
		41.2283
		42.3856
		56.1475
		37.7459
		56.7901
		56.8349
		44.71
		48.4547
		48.5465
		36.0199
		54.7932
		54.3148
		52.2721
		41.4439
		50.0955
		45.4584
		43.629
		54.77
		41.1665
		44.2376
		43.2774
		48.6513
		62.2452
		42.3105
		66.4787
		52.8414
		52.6483
		64.8695
		47.217
		51.1145
		51.9177
		42.1295
		54.7467
		57.9222
		56.7677
		43.9778
		49.1072
		51.8072
		45.9875
		45.8905
		45.5703
		66.7081
		49.8279
		47.4322
		50.0192
		46.1809
		38.7939
		42.1748
		48.3363
		48.3626
		55.8177
		54.5604
		47.4322
		55.7835
		64.3077
		49.7895
		56.0454
		50.1209
		48.8081
		41.8414
		42.5954
		49.172
		61.0264
		45.5843
		61.0577
		49.7127
		50.4374
		69.4389
		51.2388
		47.217
		44.367
		48.5203
		56.7004
		61.0994
		48.6252
		48.8472
		50.7143
		41.7653
		45.0787
		46.0567
		43.9634
		37.2707
		46.9601
		36.8412
		47.9793
		55.2675
		46.2911
		39.9261
		50.5257
		55.2445
		43.9634
		54.4669
		40.7937
		64.3967
		64.02
		54.607
		47.365
		51.8318
		56.588
		44.4816
		64.673
		58.2401
		47.1495
		40.6217
		46.0567
		45.4724
		50.5131
		53.9384
		56.7901
		44.3526
		48.4021
		38.4643
		46.3186
		49.4302
		44.596
		39.7824
		44.5245
		41.75
		49.6615
		50.0827
		63.3502
		57.3701
		53.3689
		45.4304
		55.9999
		46.7563
		56.6554
		53.903
		46.9601
		43.9634
		47.4859
		55.9089
		55.5891
		51.1269
		43.5706
		50.6892
		55.3481
		42.7743
		42.2651
		40.8115
		65.522
		62.9835
		62.4339
		59.0671
		41.3579
		41.5208
		39.0898
		59.089
		55.6617
		62.4048
		48.2994
		47.2403
		63.3791
		53.5005
		39.6722
		45.6732
		45.1794
		53.2887
		41.2879
		47.7244
		33.471
		42.5091
		42.7822
		39.8838
		54.0589
		56.3956
		46.5373
		38.0687
		65.0495
		51.7826
		47.626
		46.0451
		55.3528
		40.991
		44.3155
		49.3977
		44.5309
		42.8064
		45.1851
		37.8033
		74.6413
		69.9785
		47.0243
		55.174
		54.2974
		69.8229
		48.5859
		46.6882
		78.4934
		43.1596
		43.395
		43.6582
		59.9104
		37.5599
		39.2183
		50.349
		39.7664
		50.5635
		53.4523
		60.471
		56.4753
		52.1379
		50.5887
		68.4509
		65.1437
		65.1828
		38.0817
		58.578
		42.1597
		48.5728
		45.7516
		53.0578
		49.5074
		48.1515
		49.981
		46.0429
		57.2923
		46.7018
		38.2818
		50.8397
		63.9702
		48.8342
		46.4421
		49.5331
		54.0092
		55.3251
		43.4389
		40.1487
		46.7971
		45.0646
		42.3105
		37.1338
		41.75
		51.5485
		56.0454
		54.8629
		57.5695
		52.4787
		46.2498
		43.0266
		51.5485
		49.8917
		51.5485
		64.8597
		56.034
		49.7895
		54.8745
		47.5528
		49.4045
		59.4839
		44.1224
		51.7211
		55.7949
		50.2731
		56.9468
		62.2555
		48.1383
		45.3743
		46.7699
		53.0698
		62.3168
		49.0293
		59.9848
		52.3816
		56.5542
		54.8397
		47.6197
		45.3883
		45.5284
		55.6006
		60.3235
		50.3995
		63.5809
		47.2439
		45.8211
		49.8151
		52.6483
		45.0363
		40.3701
		48.6121
		56.7004
		44.3239
		66.8797
		60.7546
		47.4188
		46.8923
		49.4173
		50.7394
		54.5604
		42.9081
		41.5973
		51.4001
		49.3142
		52.612
		52.418
		55.7607
		51.4496
		60.1967
		57.7682
		53.8203
		46.0843
		44.6815
		57.9442
		48.4021
		53.6069
		49.4302
		63.0278
		49.981
		52.4059
		43.0562
		50.3616
		68.7386
		55.9885
		41.6126
		46.0981
		54.9788
		48.3889
		47.0414
		39.3317
		44.7954
		50.5257
		48.2176
		58.4692
		59.1404
		41.3978
		59.0973
		53.1896
		45.1634
		43.7019
		62.8255
		50.9898
		56.1248
		48.5465
		55.9544
		55.3826
		52.4545
		64.4857
		71.5165
		70.2592
		59.6015
		55.0483
		54.607
		54.4202
		39.0882
		47.0819
		60.334
		55.9772
		43.6144
		63.3804
		57.5031
		56.1928
		51.8932
		47.8598
		42.9081
		47.5127
		55.6349
		47.6197
		62.6327
		47.0549
		68.5717
		79.1556
		41.9781
		49.2754
		53.3927
		48.3363
		68.2739
		53.2853
		52.4059
		65.8823
		41.8262
		90.115
		49.9427
		53.1298
		52.5515
		48.4547
		61.8554
		101.171
		60.922
		60.4394
		50.3869
		44.367
		47.9528
		46.8379
		50.8773
		57.0362
		43.395
		46.8379
		65.2707
		51.8441
		65.2707
		58.6432
		51.7826
		88.0063
		60.4605
		50.9648
		54.4319
		51.2761
		46.8923
		42.3405
		53.9856
		49.8917
		43.1891
		54.9557
		37.5091
		41.582
		77.2013
		48.5203
		46.3186
		53.6663
		43.5121
		50.8898
		50.1336
		45.7794
		83.622
		36.893
		46.6882
		52.2965
		50.7896
		47.4054
		60.1014
		47.8997
		78.4284
		53.6781
		42.7148
		49.5974
		42.3706
		49.7384
		85.4221
		44.7527
		45.008
		55.5777
		52.0769
		48.7559
		52.3573
		41.963
		61.5355
		44.1368
		44.6958
		51.0895
		48.4415
		53.6069
		45.1211
		111.064
		75.1453
		52.9377
		45.6959
		70.7468
		47.9528
		51.2761
		48.782
		53.2614
		40.8561
		42.3706
		45.7237
		53.2853
		45.3182
		64.0697
		40.0058
		45.0505
		55.3251
		40.8249
		48.1912
		51.0022
		45.7377
		53.9266
		64.8204
		40.3386
		46.3048
		35.6289
		47.0549
		39.202
		38.9086
		40.3859
		47.4322
		57.0362
		38.8431
		37.4921
		53.9148
		40.1011
		46.6336
		43.3215
		60.3235
		49.3658
		54.1387
		34.669
		40.965
		71.0252
		74.8822
		49.172
		47.9661
		45.1775
		54.2561
		42.0388
		65.446
		39.6381
		71.2042
		66.689
		51.93
		43.0858
		41.5053
		51.3009
		48.244
		44.18
		45.0646
		45.1352
		37.9646
		58.0978
		42.9526
		59.4089
		69.1265
		96.078
		57.17
		48.4678
		57.0362
		69.9868
		73.4141
		75.6183
		50.3869
		75.5003
		87.1559
		51.7211
		46.7699
		60.9116
		45.5703
		53.1657
		54.3382
		72.2603
		44.1079
		52.3694
		43.9489
		50.8648
		58.2292
		65.3779
		43.9923
		80.8191
		46.5516
		43.3509
		44.453
		49.4946
		59.065
		47.8065
		52.612
		60.5867
		51.8441
		71.356
		63.2295
		56.588
		41.9022
		46.8515
		52.3329
		56.6442
		32.6646
		53.7374
		61.6182
		56.1135
		63.2195
		86.0606
		50.4374
		39.137
		76.0129
		56.7452
		48.4021
		65.9692
		56.3964
		44.7385
		53.962
		55.8747
		59.7722
		55.5089
		89.5623
		52.4909
		49.1461
		80.9135
		54.2561
		66.7939
		48.2967
		65.8339
		62.653
		56.4077
		52.1624
		42.5056
		81.6498
		44.4387
		56.9804
		42.5505
		50.3995
		83.4619
		78.8736
		55.0483
		47.7266
		58.7408
		73.7946
		60.0272
		78.6311
		72.278
		60.786
		49.4302
		61.8245
		49.93
		57.0027
		50.8773
		52.3208
		44.7954
		43.8038
		57.7351
		50.0192
		52.3451
		56.0113
		50.639
		71.6232
		54.7235
		48.0059
		53.595
		34.724
		39.2832
		53.1537
		89.0919
		56.2608
[truncated: 1,583 more rows]

## Sheet: Extended Data Figure 10c
Fig. S10c. Mechanical thresholds (mN) of Cool- and Cool+ A-HTMRs (n=5 units each).
Cool- A-HTMRs	Cool+ A-HTMRs
4	4
14	10
40	10
60	60
260	260

## Sheet: Extended Data Figure 10d
Fig. S10d. Spike counts* of Cool- and Cool+ A-HTMRs in response to coarse brushing (n=5 units each, tested in triplicate per unit)
	Cool- A-HTMRs	Cool+ A-HTMRs
Unit 1	4	5
	3	5
	16	11
Unit 2	13	14
	14	6
	9	19
Unit 3	10	7
	7	23
	19	21
Unit 4	24	16
	17	8
	10	15
Unit 5	11	5
	9	11
	14	4
*Each data point in the figure represents the mean of responses from individual units.

## Sheet: Extended Data Figure 10e
Fig. S10e. Conduction velocities (m/s) of A-HTMR subtypes (Cool-: n=5 units, Cool+: n=3 units).
Cool- A-HTMRs	Cool+ A-HTMRs
51.3	52.4
48.2	39.1
49.3	55.3
37.1
67.2

## Sheet: Extended Data Figure 10m
Fig. 10m. Spike counts for Heat+ C-LTMRs (n=5 units) and Heat+ C-HTMRs (n=3 units) in response to capsaicin.
Time (s)	Heat+ C-LTMRs					Heat+ C-HTMRs
	Unit 1	Unit 2	Unit 3	Unit 4	Unit 5	Unit 1	Unit 2	Unit 3
0	0	0	0	0	0	1	1	0
10	2	4	3	2	1	6	10	12
20	4	6	4	3	2	10	11	6
30	6	8	6	4	2	16	12	12
40	6	8	6	5	4	17	13	13
50	8	4	9	6	3	16	11	14
60	8	5	9	4	3	14	10	16
70	2	4	6	3	2	16	10	15
80	2	4	4	2	1	13	10	14
90	1	4	1	0	0	18	12	8
100	0	1	0	0	0	9	12	8
110	0	0	0	0	0	8	14	9
120	0	0	0	0	0	6	9	9

## Sheet: Extended Data Figure 10o
Fig. 10o. Spike counts* for Heat+ and Heat- C-LTMRs in response to soft brushing (n=7 units each, 2-4 trials per unit).
	Heat+ C-LTMRs								Heat- C-LTMRs
	Unit 1	Unit 2	Unit 3	Unit 4	Unit 5	Unit 6	Unit 7		Unit 1	Unit 2	Unit 3	Unit 4	Unit 5	Unit 6	Unit 7
	31	21	25	17	22	21	9		15	16	17	18	19	22	15
	21	24	29	26	15	16	11		35	11	23	14	35	17	11
	27	35	23	14		14	13		9	21	10	25	31		10
		19	37
*Each data point in the figure represents the mean of responses from individual units.
